# Supplementary material for: The acquisition of humoral immune responses targeting Plasmodium falciparum sexual stages in controlled human malaria infections
Source: Front Immunol. 2022 Jul 18;13:930956. doi: 10.3389/fimmu.2022.930956 (PMC9339717; doi:10.3389/fimmu.2022.930956)
Supplement: Supplementary file 3 [file Table_2.xlsx]

## Sheet: Microarray Table
																							Protein expression data per stage (PlasmoDB Release 56)
gene_id	control_change_cohort	control_change_time	ebayes_change_baseline	percdif_spz_36	percdif_spz_51	percdif_bs_36	percdif_bs_51	hits	array_id	sumlog2_trans	sumlog2_prot	tm_domains	signal_peptide	go_cell_comp_annotated (2022)	go_cell_comp_predicted (2022)	go_cell_comp_annotated (2018)	go_cell_comp_predicted (2018)	gene_description	molecularweight	genename	proteinlength	selection3_criteria	M	R	T	S	IG	MG	SG_SPZ	Stage of protein expression
PF3D7_0102200	SPZ	36 and 51	.	64.7491	86.1717	7.57991	14.8475		637_PF3D7_0102200_e2s2_3	-8.93582	-19.0368	0		extracellular vesicle;food vacuole;host cell plasma membrane;host cell surface;merozoite dense granule;symbiont-containing vacuole	N/A	host cell plasma membrane, merozoite dense granule, symbiont-containing vacuole	N/A	ring-infected erythrocyte surface antigen (RESA)	126521	RESA	1085	........910	32	22	26	22	3	1	0	Shared
PF3D7_0104500	SPZ	36	1	23.0412	26.5081	5.45271	11.4033		382_PF3D7_0104500_2	-8.37358	-4.41079	0	HMM: MVSIFSLLTYIIYLYFSLKSI, NN: MVSIFSLLTYIIYLYFSLKSI	N/A	N/A	N/A	N/A	conserved protein, unknown function	33176		277	1.........	3	0	1	0	4	10	7	Gam/Mo
PF3D7_0201900	SPZ and BS	36 and 51	.	42.5348	31.4366	40.8573	43.1949	1	68_PF3D7_0201900_e2s2_1	-13.1028	-32.5856	1	HMM: MATIKKYHIRGRKNILIFLLKIFLFSPLIWILIYSE, NN: MATIKKYHIRGRKNILIFLLKIFLFSPLIWILIYSE	Maurer's cleft;cytoplasm;extracellular vesicle;keratohyalin granule;symbiont-containing vacuole	integral component of membrane	Maurer's cleft, cytoplasm, membrane, symbiont-containing vacuole	N/A	erythrocyte membrane protein 3 (EMP3)	273647	EMP3	2441	.........10	0	2	12	8	0	0	0	Asexual
PF3D7_0212400	SPZ	36 and 51	1	48.7317	40.7314	13.2725	12.8947		1061_PF3D7_0212400_e1o3-s3_4	-5.22065	1.94501	7		N/A	integral component of membrane	N/A	N/A	conserved Plasmodium membrane protein, unknown function	494213		4091	1.........	0	1	4	6	0	5	5	Shared
PF3D7_0212400	SPZ	36 and 51	.	39.3298	57.378	8.57262	5.29801		487_PF3D7_0212400_e2o3-s1_2	-5.22065	1.94501	7		N/A	integral component of membrane	N/A	N/A	conserved Plasmodium membrane protein, unknown function	494212		4091	1.........	0	1	4	6	0	5	5	Shared
PF3D7_0215000	SPZ	36	.	6.78753	54.7299	14.9491	20.7255		1021_PF3D7_0215000_4	6.9521	3.93199	0	HMM: MLIYNFFIVLIYIFQTASY, NN: MLIYNFFIVLIYIFQTASY	endoplasmic reticulum;membrane	N/A	apicoplast	N/A	acyl-CoA synthetase (ACS9)	102147	ACS9	885	1.........	0	2	0	0	35	32	0	Gam (IM/MG)
PF3D7_0306500	SPZ	36 and 51	1	27.8565	36.4524	5.35683	2.47391		628_PF3D7_0306500_e1s1_3	3.94121	35.2591	1		mitochondrial respiratory chain complex IV	integral component of membrane	cytoplasm	N/A	cytochrome c oxidase subunit 6c, putative	36391	COX6C	299	1....6....	0	0	0	0	7	11	9	Gam/Mo
PF3D7_0307900	SPZ and BS	36 and 51	1	25.0658	35.1991	25.2193	19.2221	1	193_PF3D7_0307900_e3o3-s5_1	7.7247	8.29002	0		N/A	cytoplasm	cytoplasm, membrane	N/A	conserved Plasmodium protein, unknown function	448207		3724	1.........	1	0	0	0	0	15	0	Gam (MG)
PF3D7_0406200	SPZ	36	.	9.01487	31.1152	34.3769	84.4338		89_PF3D7_0406200_1	-4.73615	19.5318	2	HMM: MNIRKFIPSLALMLIFFAFANLVLSD, NN: MNIRKFIPSLALMLIFFAFANLVLSD	cell surface;integral component of membrane;symbiont-containing vacuole membrane	N/A	integral component of membrane, symbiont-containing vacuole membrane	N/A	parasitophorous vacuole membrane protein S16	16625	Pfs16	157	1...5678..	0	6	7	2	9	17	1	Shared
PF3D7_0414000	SPZ	36 and 51	.	26.9815	35.2787	5.23469	5.95318		55_PF3D7_0414000_e2s1_1	0.250621	24.5915	0		chromatin;chromosome, centromeric region;nuclear chromosome;nuclear mitotic cohesin complex;nuclear periphery	chromosome	chromosome	chromosome	structural maintenance of chromosomes protein 3	141225	SMC3	1193	....56....	0	0	3	5	12	43	5	Shared
PF3D7_0418000	SPZ	36 and 51	1	72.9422	82.9731	37.8302	27.5438		202_PF3D7_0418000-S8_C_1	5.86617	4.92245	2		endoplasmic reticulum membrane;nucleus	cytoplasm, integral component of membrane	cytoplasm	N/A	conserved Plasmodium protein, unknown function	583950		4891	1.........	0	0	0	0	0	6	0	Gam (MG)
PF3D7_0522400	SPZ	36	.	16.0337	25.1355	18.6859	10.1854		100_PF3D7_0522400_e4s3_1	-1.89085	7.13795	2		N/A	integral component of membrane	N/A	N/A	conserved Plasmodium protein, unknown function	1117185		9307	1.........	2	0	0	0	0	5	6	Gam/Mo
PF3D7_0529400	SPZ	36 and 51	.	27.4986	37.8321	-4.94574	-1.08601		913_PF3D7_0529400_e5s1_4	-9.39501	4.52978	0		N/A	N/A	membrane	N/A	conserved Plasmodium protein, unknown function	185373		1582	1.........	0	7	6	40	7	11	0	Shared
PF3D7_0603600	SPZ	36 and 51	.	43.2246	38.3558	-5.82978	-4.19008		481_PF3D7_0603600_e2o3-s4_2	7.5283	-10.6566	2		N/A	integral component of membrane	nucleus	intracellular	conserved Plasmodium protein, unknown function	280498		2368	........9.	2	0	0	0	0	0	0	Shared
PF3D7_0628200	SPZ	36	1	14.8412	40.952	7.6588	7.78211		106_PF3D7_0628200_s1_1	-5.56623	-8.8947	1		extracellular vesicle;nucleus	integral component of membrane	N/A	N/A	eukaryotic translation initiation factor 2-alpha kinase	364331	PK4	3072	........9.	0	0	0	1	0	3	2	Gam/Mo
PF3D7_0711700	SPZ	36	1	21.9804	31.2245	10.4183	18.2059		925_PF3D7_0711700_e2s1_4	-1.75101	-16.4933	0		host cell plasma membrane;infected host cell surface knob	integral component of membrane	host cell plasma membrane, infected host cell surface knob, integral component of membrane	integral component of membrane	erythrocyte membrane protein 1, PfEMP1 (VAR)	251010	VAR	2215	.......8..	0	0	0	0	0	1	0	Asexual
PF3D7_0721100	BS	51	1 (BS only)	44.3184	45.8022	32.4099	20.1036	1	93_PF3D7_0721100_1	-6.4156	-7.5024	1	HMM: MSRLFSFLFFCLIIVFFSSSFVFSR, NN: MSRLFSFLFFCLIIVFFSSSFVFSRGN	apicoplast	N/A	apicoplast, cell periphery	N/A	conserved Plasmodium protein, unknown function	29250		244	.........10	0	4	25	29	4	3	3	Shared
PF3D7_0726400	SPZ and BS	36 and 51	1	87.6976	133.903	49.8886	45.6442	1	256_PF3D7_0726400_e6s1_1	2.20226	-0.669176	8		N/A	cytoplasm, integral component of membrane	cytoplasm	N/A	conserved Plasmodium membrane protein, unknown function	599324		4944	........910	0	0	0	0	0	7	16	Gam/Mo
PF3D7_0728200	SPZ	36	.	22.8072	34.0456	2.22993	-0.965233		191_PF3D7_0728200-e2o2_1	-0.927719	7.63294	1		N/A	cytoplasm;cytoskeleton;integral component of membrane	N/A	N/A	actin-like protein, putative (ALP3)	65541	ALP3	552	1.........	0	0	0	0	0	3	3	Gam/Mo
PF3D7_0808200	SPZ	36 and 51	.	29.1732	50.5906	27.9646	26.5574		242_PF3D7_0808200_e1s1_1	-5.87257	18.5932	0	HMM: MKRISPLNTLFYLSLFFSYTFKGLKCT, NN: MKRISPLNTLFYLSLFFSYTFKGLKCT	apical part of cell;exoneme	N/A	N/A	N/A	plasmepsin X	65114	PMX	573	1.........	2	0	0	0	0	8	23	Gam/Mo
PF3D7_0819500	SPZ	36 and 51	.	52.6575	51.0345	13.3464	18.0673		1087_PF3D7_0819500_C_4	-0.789522	7.63294	1		N/A	integral component of membrane	integral component of membrane	N/A	conserved protein, unknown function	45683		386	1.........	0	0	0	0	0	8	0	Gam (MG)
PF3D7_0826100	BS	36 and 51	1	85.1854	82.8971	29.2891	27.5639		964_PF3D7_0826100_s9_4	-8.24568	-6.39659	2		cytoplasm	integral component of membrane	N/A	N/A	HECT-like E3 ubiquitin ligase, putative	1005144	HEUL	8591	........910	3	4	0	1	0	14	90	Gam/Mo
PF3D7_0905300	.	.	1 (BS only)	54.1811	86.9775	58.0445	65.5303	1	103_PF3D7_0905300_s6_1	7.82156	38.4185	0		dynein complex;outer dynein arm	dynein complex;microtubule	dynein complex	dynein complex	dynein heavy chain, putative	720588		6118	....5.....	0	0	0	0	0	127	0	Gam (MG)
PF3D7_0917900	SPZ	36	.	7.19331	28.1507	6.01781	5.64148		108_PF3D7_0917900_e2_1	-3.56623	8.22808	0	HMM: MKQIRPYILLLIVSLLKFISAV, NN: MKQIRPYILLLIVSLLKFISAVDSN	cell surface;cytoplasm;endoplasmic reticulum;endoplasmic reticulum chaperone complex;endoplasmic reticulum lumen;extracellular vesicle;food vacuole;membrane;nucleus	N/A	endoplasmic reticulum	N/A	heat shock protein 70 (HSP70-2)	72388	BIP	652	1.........	43	111	77	102	40	51	44	Shared
PF3D7_0930200	SPZ	36	1	13.3119	29.1281	3.20627	6.24255		496_PF3D7_0930200-S2_C_2	2.9027	3.19998	0		N/A	integral component of membrane	apicoplast, integral component of membrane	N/A	leucine-rich repeat protein (LRR8)	76374	LRR8	639	1.........	0	0	0	0	0	7	0	Gam (MG)
PF3D7_0930500	SPZ	36 and 51	.	47.2798	46.3224	4.80501	11.5875		486_PF3D7_0930500_e1o2-s3_2	-6.39912	-2.13272	2		N/A	integral component of membrane	apicoplast	N/A	diacylglycerol kinase, putative (DGK1)	160293	DGK1	1360	........9.	0	0	0	0	0	3	3	Gam/Mo
PF3D7_1016100	SPZ	36 and 51	1	37.0579	47.3514	35.3135	28.049		128_PF3D7_1016100_1	9.04663	2.04825	3	HMM: MVIFIAILDLIIVLAI, NN: MVIFIAILDLIIVLAIYFLFFYFIVMEN	N/A	cytoplasm, extracellular region, membrane	cytoplasm, extracellular region, membrane	N/A	conserved Plasmodium protein, unknown function	30008		257	1.........	0	0	0	0	0	2	0	Gam (MG)
PF3D7_1016300	SPZ	51	.	26.6201	20.8676	-2.75716	4.45524	1	830_PF3D7_1016300_e2s1_3	-5.52465	4.94611	1		host cell cytoplasm;infected host cell surface knob	integral component of membrane	host cell cytoplasm, membrane	N/A	glycophorin binding protein (GBP)	95844	GBP130	824	1.3......10	5	18	43	7	7	9	0	Shared
PF3D7_1023100	SPZ	36 and 51	.	61.735	94.0981	22.1582	24.9504		84_PF3D7_1023100_e1s2_1	7.48369	42.0289	0		axoneme;dynein complex	dynein complex; microtubule	axonemal dynein complex	dynein complex	dynein heavy chain, putative	671876		5687	....5.....	0	0	0	0	0	126	1	Gam
PF3D7_1027700	SPZ	36	.	14.1995	26.911	-3.17022	1.92506		780_PF3D7_1027700_C_3	0.377729	-3.54384	0		centrosome;microtubule organizing center;nuclear membrane	N/A	centrosome, nuclear membrane	N/A	centrin-3 (CEN3)	20913	CEN3	179	1.........	0	4	7	18	3	0	0	Shared
PF3D7_1034000	SPZ	36	.	12.0019	43.9537	17.5572	11.4905		157_PF3D7_1034000_1	5.38416	1.76906	0		Golgi membrane;cytosol	cytoplams	cytoplasm, membrane	N/A	Sec1 family protein, putative	76827	SLY1	663	1.........	2	0	0	1	6	12	9	Gam/Mo
PF3D7_1036300	SPZ	36 and 51	.	28.3299	28.5702	11.0663	14.0966		236_PF3D7_1036300-S2_1	2.96194	-17.1088	1	HMM: MIYILSIVFYIFFLHIDIYVNIYST, NN: MIYILSIVFYIFFLHIDIYVNIY	cell surface	integral component of membrane	cell surface, integral component of membrane	integral component of membrane	duffy binding-like merozoite surface protein 2	87573	DBLMSP2	762	.......8..	0	0	0	0	0	0	0	N/A
PF3D7_1038400	BS	36	.	-2.70016	0.569588	4.4804	39.1118		66_PF3D7_1038400_e5s1_1	3.92919	34.5165	1		host cell cytoplasm	integral component of membrane	host cell cytoplasm	cytoplasm	gametocyte-specific protein (Pf11-1)	1099259	Pf11-1	9563	1...567.9.	1	0	0	0	3	52	0	Gam (MG)
PF3D7_1038400	SPZ	36 and 51	.	33.9534	36.8013	22.5484	105.333		826_PF3D7_1038400_e2s1_3	3.92919	34.5165	1		host cell cytoplasm	integral component of membrane	host cell cytoplasm	cytoplasm	gametocyte-specific protein (Pf11-1)	1099259	Pf11-1	9563	1...567.9.	1	0	0	0	3	52	0	Gam (MG)
PF3D7_1038400	SPZ	36 and 51	1	43.0959	29.0689	7.42493	8.1432		949_PF3D7_1038400_e1s2_4	3.92919	34.5165	1		host cell cytoplasm	integral component of membrane	host cell cytoplasm	cytoplasm	gametocyte-specific protein (Pf11-1)	1099259	Pf11-1	9563	1...567.9.	1	0	0	0	3	52	0	Gam (MG)
PF3D7_1102500	BS	36 and 51	.	64.2284	59.3955	47.0579	43.2601		1112_PF3D7_1102500_e2s1_4	-11.7714	17.3706	1		host cell membrane;host cell periphery	N/A	host cell periphery	N/A	Plasmodium exported protein (PHISTb), unknown function (GEXP02)	73889	GEXP02	624	1.34.....10	0	10	5	2	34	35	0	Shared
PF3D7_1103800	SPZ	36 and 51	1	45.3736	50.4626	10.3213	10.4169		367_PF3D7_1103800_e1s2_2	5.53943	2.75842	4		CCR4-NOT complex;CCR4-NOT core complex;P-body;cytosol	CCR4-NOT core complex; component of	CCR4-NOT complex	N/A	CCR4-NOT transcription complex subunit 1, putative (NOT1)	391939	NOT1	3371	1.......9.	0	3	6	4	12	23	80	Shared
PF3D7_1120500	SPZ	36	.	15.9655	25.0736	8.13947	18.4424		545_PF3D7_1120500_e1s1_2	-15.4051	6.97823	0	HMM: MNIFGLLLLNLLINVIFILCN, NN: MNIFGLLLLNLLINVIFILCN	apicoplast	N/A	apicoplast	N/A	tRNA nucleotidyltransferase, putative	94404		791	1.........	4	0	0	0	3	11	13	Gam/Mo
PF3D7_1121700	SPZ	36 and 51	.	37.5472	36.4651	2.12338	11.8212		646_PF3D7_1121700_e1s1_3	-7.95207	-9.06259	0		membrane	N/A	membrane	N/A	protein GCN20 (GCN20)	95375	GCN20	815	1.........	0	1	0	2	8	11	15	Gam/Mo
PF3D7_1122900	SPZ	36 and 51	1	41.4253	44.9416	13.5173	19.6965		942_PF3D7_1122900_e2s1_4	5.89873	36.301	0		axoneme;dynein complex;microtubule associated complex	dynein complex;micotubule	dynein complex	dynein complex	dynein heavy chain, putative	617381		5251	....5.....	4	0	0	0	0	87	0	Gam
PF3D7_1125200	BS	51	.	0.494576	10.6094	30.6865	16.6994	1	173_PF3D7_1125200-e3o4_1	-8.62839	11.6773	3		N/A	integral component of membrane	integral component of membrane	N/A	ubiquitin-like domain-containing protein, putative	28254		238	1.........	0	0	0	0	0	7	2	Gam/Mo
PF3D7_1135600	SPZ	51	.	30.7165	15.631	0.122613	10.7088	1	827_PF3D7_1135600_e1s1_3	10.8175	5.96155	2		condensed chromosome, centromeric region;condensin complex	N/A	cytoplasm, membrane, nucleus	N/A	condensin-2 complex subunit D3, putative	217600	CAPD3	1818	1.........	0	0	0	0	0	8	0	Gam (MG)
PF3D7_1228600	SPZ	36 and 51	1	41.48	33.1258	3.25394	17.0641		1122_PF3D7_1228600_e1s1_4	-13.7914	-43.0059	0	HMM: MMNMKIVLFSLLLFVIRWNIISCN, NN: MMNMKIVLFSLLLFVIRWNIISCN	extracellular vesicle;host cell cytoplasm;membrane;symbiont-containing vacuole	cell surface	membrane, symbiont-containing vacuole	N/A	merozoite surface protein 9 (MSP9)	86623		743	..........	8	22	1	12	0	0	0	Asexual
PF3D7_1234400	SPZ	36 and 51	.	33.9	39.4792	-4.42928	4.37136		792_PF3D7_1234400-S1_C_3	-0.671382	18.0335	2	HMM: MLFLLHIYIPQNSVAY, NN: MLFLLHIYIPQNSVAY	cell surface;osmiophilic body	N/A	membrane	N/A	microgamete surface protein MiGS, putative	77093	MiGS	656	1.........	0	0	0	0	0	13	0	Gam (MG)
PF3D7_1245600	SPZ	36 and 51	.	37.2871	38.9262	24.7149	24.0969		71_PF3D7_1245600_e1s2_1	8.68441	18.4291	0		N/A	N/A	N/A	N/A	kinesin-15, putative	188160		1605	.....67...	0	0	0	0	0	22	0	Gam
PF3D7_1250100	BS	36 and 51	1	81.3531	94.4957	29.0968	38.913		67_PF3D7_1250100_e1s3_1	12.7043	44.9577	0	HMM: MKLLLFFFISSIFLQLTSGK, NN: MKLLLFFFISSIFLQLTSGK	Maurer's cleft;osmiophilic body	N/A	osmiophilic body	N/A	osmiophilic body protein (G377)	377386	G377	3119	1...5.78..	0	0	0	0	0	226	0	Gam (MG)
PF3D7_1250100	BS	36	.	2.49172	2.49676	16.7936	37.6224		937_PF3D7_1250100_e1s2_4	12.7043	44.9577	0	HMM: MKLLLFFFISSIFLQLTSGK, NN: MKLLLFFFISSIFLQLTSGK	Maurer's cleft;osmiophilic body	N/A	osmiophilic body	N/A	osmiophilic body protein (G377)	377386	G377	3119	1...5.78..	0	0	0	0	0	226	0	Gam (MG)
PF3D7_1301700	SPZ	36 and 51	.	33.0297	30.3606	13.4054	11.4031		1046_PF3D7_1301700-e2o2_4	-12.5843	-18.278	3	HMM: MSFCYVRTISIALFLFIFLFLNNGN, NN: MSFCYVRTISIALFLFIFLFLNNGN	Maurer's cleft;host cell surface	integral component of membrane	N/A	N/A	CX3CL1-binding protein 2	28255	CBP2	245	...4.....10	0	1	12	5	3	3	0	Shared
PF3D7_1302000	SPZ and BS	36 and 51	1 (BS only)	9.54753	32.1934	34.0325	31.1088	1	180_PF3D7_1302000-e2o2_1	-10.9025	-22.6334	2		Maurer's cleft	integral component of membrane; transcription factor TFIIA complex	membrane	N/A	EMP1-trafficking protein (PTP6)	36532	PTP6	312	.........10	0	1	3	3	2	2	0	Shared
PF3D7_1302100	SPZ	36	.	8.35505	26.9816	29.9173	42.7431		44_PF3D7_1302100_e1s1_1	-4.73615	19.4893	0		N/A	N/A	N/A	N/A	gamete antigen 27/25 (G27/25)	26005	G27/25	217	....5678..	0	14	5	4	31	29	0	Shared
PF3D7_1304100	SPZ	36 and 51	.	35.0578	30.6262	1.21108	6.78305		655_PF3D7_1304100_e2s1_3	6.62105	25.5313	0	HMM: MNFLILVVLIKMVVCK, NN: MNFLILVVLIKMVVCK	apicoplast;cytoplasm;mitochondrion;nucleus	N/A	apicoplast, replication fork	N/A	DNA ligase I (LigI)	104506	Ligl	912	1...5.....	3	2	0	2	3	33	0	Gam (MG)
PF3D7_1304300	SPZ	36 and 51	.	77.9581	129.868	46.8121	39.8218		123_PF3D7_1304300_1	5.27897	0.21043	0	HMM: MRKYRNSIFTILLSTSLGW, NN: MRKYRNSIFTILLSTSLGW	apicoplast	N/A	N/A	N/A	conserved Plasmodium protein, unknown function	25736		213	1.........	0	0	0	0	4	5	0	Gam (IM/MG)
PF3D7_1306500	.	.	1 (BS only)	8.11129	13.4529	9.08612	14.6699	1	943_PF3D7_1306500_e3s2_4	7.33238	4.81282	10		integral component of membrane	integral component of membrane	N/A	N/A	MORN repeat protein, putative	520222		4313	1.......9.	0	0	0	0	0	9	0	Gam (MG)
PF3D7_1306600	SPZ	36	.	22.5966	27.6554	3.41866	4.85052		478_PF3D7_1306600-e2o3_2	-6.14567	14.6406	0		vacuolar proton-transporting V-type ATPase, V1 domain	vacuolar proton-transporting V-type ATPase, V1 domain	vacuolar proton-transporting V-type ATPase, V1 domain	vacuolar proton-transporting V-type ATPase, V1 domain	V-type proton ATPase subunit H, putative	53829		455	....5.....	5	0	0	0	10	19	7	Gam/Mo
PF3D7_1320800	SPZ and BS	36 and 51	.	38.9458	22.1078	40.1672	44.3799	1	984_PF3D7_1320800_e3_4	4.05073	13.8962	0		mitochondrion	oxoglutarate dehydrogenase complex	mitochondrion, oxoglutarate dehydrogenase complex	oxoglutarate dehydrogenase complex	dihydrolipoyllysine-residue succinyltransferase component of 2-oxoglutarate dehydrogenase complex	47631		412	.....6....	3	0	0	0	5	12	14	Gam/Mo
PF3D7_1326500	SPZ	36 and 51	.	41.9452	41.2964	3.76832	3.1992		988_PF3D7_1326500_e1o1-s5_4	0.657937	7.86461	1		N/A	cytoplasm;cytoskeleton;integral component of membrane	cytoplasm, cytoskeleton	N/A	conserved Plasmodium protein, unknown function	252621		2115	1.......9.	0	0	0	0	0	14	0	Gam (MG)
PF3D7_1328000	SPZ	36	.	14.7755	31.8514	-3.88	4.45591		129_PF3D7_1328000_e1o1-s5_1	2.83642	1.06165	0		N/A (membrane at array design stage: 2018)	N/A	membrane	N/A	conserved Plasmodium protein, unknown function	261450		2213	1.........	1	0	0	0	0	5	0	Gam (MG)
PF3D7_1328000	SPZ and BS	36 and 51	1	27.0637	26.5089	27.3659	16.0614	1	147_PF3D7_1328000_e1o1-s4_1	2.83642	1.06165	0		N/A (membrane at array design stage: 2018)	N/A	membrane	N/A	conserved Plasmodium protein, unknown function	261450		2213	1.........	1	0	0	0	0	5	0	Gam (MG)
PF3D7_1351000	BS	51	1	22.5267	36.7206	25.018	24.1621	1	201_PF3D7_1351000_e1o4-s1_1	-9.24088	1.33038	2		cytoplasm	integral component of membrane	cytoplasm	intracellular	phosphatidylinositol transfer protein, putative	221105		1860	1.........	0	0	0	0	0	5	3	Gam/Mo
PF3D7_1355500	SPZ	36 and 51	.	60.7253	82.935	42.978	43.8463		1020_PF3D7_1355500_4	-0.459873	14.7807	0		cytoplasm;cytosol;nucleus	N/A	cytoplasm, nucleus	N/A	serine/threonine protein phosphatase 5 (PP5)	76889	PP5	658	....5.....	3	0	0	0	12	32	11	Gam/Mo
PF3D7_1360500	SPZ	36 and 51	1	28.9661	29.2253	17.1498	13.7134		959_PF3D7_1360500_e13s2_4	4.23285	-4.44679	21		cytoplasm;integral component of membrane	integral component of membrane	N/A	N/A	guanylyl cyclase beta (GCbeta)	376990	Gcbeta	3179	........9.	0	0	0	0	0	4	0	Gam (MG)
PF3D7_1364100	SPZ	36 and 51	.	52.8942	45.1868	7.20649	12.855		443_PF3D7_1364100_2	-8.58553	-28.4175	1	HMM: MFAVNLKICIFLSLVSFLLQCKNTLAN, NN: MFAVNLKICIFLSLVSFLLQCKNTLAN	anchored component of plasma membrane;cell surface	anchored component of membrane, cell surface; component of membrane;plasma membrane	anchored component of plasma membrane, cell surface	N/A	6-cysteine protein (P92)	92728	P92	796	.......8..	13	0	0	5	0	0	0	Asexual
PF3D7_1401300	SPZ	36 and 51	1	41.2244	45.1404	9.80659	9.66389		479_PF3D7_1401300-e2o2_2	-10.3288	-8.1984	1		host cell cytoplasm;host cell periphery	N/A	host cell cytoplasm	N/A	epoxide hydrolase 2	55198	EH2	473	..3.......	0	0	0	0	0	1	0	Gam (MG)
PF3D7_1409400	SPZ	51	.	27.0287	3.68615	-14.175	-11.1896	1	457_PF3D7_1409400-e2o4_2	-8.73615	1.89647	4		ell surface;integral component of membrane	N/A	integral component of membrane	N/A	conserved Plasmodium membrane protein, unknown function	30539		262	1.........	2	0	0	3	1	2	8	Shared
PF3D7_1410100	SPZ	36	.	17.7546	35.0717	6.23217	9.50673		1083_PF3D7_1410100_C_4	7.41871	5.82914	1		cytoplasm	integral component of membrane	membrane	N/A	alpha/beta hydrolase, putative	41484		349	1.........	0	0	0	0	0	2	0	Gam (MG)
PF3D7_1439800	SPZ	36 and 51	.	25.5795	25.1376	12.3193	13.5402		119_PF3D7_1439800_e1_1	-8.62151	-0.273732	0		endoplasmic reticulum membrane;plasma membrane	endoplasmic reticulum membrane	endoplasmic reticulum membrane	N/A	vesicle-associated membrane protein, putative	27687		241	1.........	7	7	5	5	7	11	16	Shared
PF3D7_1444100	SPZ	36	.	24.4482	34.7753	5.27504	15.6993		834_PF3D7_1444100_e7s1_3	6.94709	-4.64754	0		N/A	N/A	cytoplasm, myosin complex	N/A	conserved Plasmodium protein, unknown function	865030		7231	.....6....	0	0	0	0	0	0	0	Gam/Mo
PF3D7_1450100	SPZ	36 and 51	.	29.8558	33.6633	1.69872	-0.200885		1005_PF3D7_1450100_4	-4.45753	-1.8945	0		cytosol;endoplasmic reticulum membrane;nucleus;signal recognition particle, endoplasmic reticulum targeting	signal recognition particle	cytosol, endoplasmic reticulum membrane, nucleus, signal recognition particle, endoplasmic reticulum targeting	signal recognition particle	signal recognition particle subunit SRP54 (SRP54)	55979	SRP54	500	1.........	4	1	0	0	9	9	6	Gam/Mo
PF3D7_1451600	SPZ	36 and 51	1	51.6634	64.5679	56.2901	44.6291		940_PF3D7_1451600_e2s1_4	12.6541	44.8031	0	HMM: MKYINTICFVLIFLSSKCNTQ, NN: MKYINTICFVLIFLSSKCNTQ	cytosol;endoplasmic reticulum membrane;nucleus;signal recognition particle, endoplasmic reticulum targeting	N/A	crystalloid	N/A	LCCL domain-containing protein (LAP5)	100048	LAP5	865	1...5.....	0	0	0	0	0	36	0	Gam (MG)

## Sheet: Key
gene_id	Gene id
control_change_cohort	>25% response in Gct cohort (C+36 OR C+51) AND <7.5% response from baseline in method matched control (SPZ or BS): SPZ = Response in SPZ Gct not SPZ Control, BS = Response in BS Gct not BS Control, SPZ and BS = Response in both SPZ and BS Gct not SPZ or BS Control
control_change_time	>25% response in Gct cohort (C+36 OR C+51) AND <7.5% response from baseline in method matched control (SPZ or BS): 36 = Response at C+36 only, 51 = Response at C+51 only, 36 and 51 = Response at C+36 and C+51
ebayes_change_baseline	Significant difference in antibody response compared to baseline (log2 MFI values) in analysis of all array proteins with adjustment for false discovery: 1 = Significant difference
percdif_spz_36	Percent difference in antibody response compared to control matched cohort (by cohort and timepoint)
percdif_spz_51	Percent difference in antibody response compared to control matched cohort (by cohort and timepoint)
percdif_bs_36	Percent difference in antibody response compared to control matched cohort (by cohort and timepoint)
percdif_bs_51	Percent difference in antibody response compared to control matched cohort (by cohort and timepoint)
hits	Key targets of interest based on groupwise and time-course analyses (Table 3)
array_id	Array target ID
sumlog2_trans	Transcript score (bayesian analysis: PMID 29323249): >0 = Enriched in gametocytes
sumlog2_prot	Protein score (bayesian analysis: PMID 29323249): >0 = Enriched in gametocytes
tm_domains	Transmembrane domains
signal_peptide	Signal pepties
go_cell_comp_annotated (2022)	Gene ontological terms (annotated): 2022, analysis
go_cell_comp_predicted (2022)	Gene ontological terms (predicted): 2022, analysis
go_cell_comp_annotated (2018)	Gene ontological terms (annotated): 2018, array design
go_cell_comp_predicted (2018)	Gene ontological terms (predicted): 2018, array design
gene_description	Gene description
molecularweight	Molecular weight
genename	Gene name
proteinlength	Protein length
selection3_criteria	Selection criteria for array analysis (see Supplementary table 2)
Protein expression data per stage (PlasmoDB Release 56)	M = Merozoite, R = Ring stage, T = Trophozoite, S = Shizont, IG = Immature gametocyte, MG = Mature gametocyte, SG SPZ = Salivary gland sporozoite
Stage of protein expression	Classification of stage specificity (see legend in Appendix)
